# Supplementary material for: Extraction of Diterpene-Phytochemicals in Raw and Roasted Coffee Beans and Beverage Preparations and Their Relationship
Source: Plants (Basel). 2023 Apr 7;12(8):1580. doi: 10.3390/plants12081580 (PMC10145731; doi:10.3390/plants12081580)
Supplement: Supplementary file 1 [file plants-12-01580-s001.zip]

Archive with 1 entries (1 files):
- plants-2244307-supplementary.pdf
